# Supplementary material for: Long-term DNA methylation changes mediate heterologous cytokine responses after BCG vaccination
Source: Genome Biol. 2025 Jul 9;26:180. doi: 10.1186/s13059-025-03611-9 (PMC12239379; doi:10.1186/s13059-025-03611-9)
Supplement: Supplementary file 2 — Additional file 2: Supplementary tables Table S1-28. [file 13059_2025_3611_MOESM2_ESM.xlsx]

## Sheet: Content
Table	Title
P1	Table S1. Numbers and basic characteristics of participants included in the study
P2	Table S2. DNA methylation changes over time after BCG vaccination (P<1e-5)
P3	Table S3. Information of significant CpG changed upon BCG (FDR<0.05) from EWAS catalog
P4	Table S4. DNA methylation changes between day14 and day0 (short-term effect, model T14-T0, P<1e-5)
P5	Table S5. DNA methylation changes between day90 and day0 (long-term effect, model T90-T0, P<1e-5)
P6	Table S6. DNA methylation changes between at day90 and day14 (late-time effect, model T90-T14, P<1e-5)
P7	Table S7. Long term BCG effect on DNA methylation in replication cohort
P8	Table S8. Sensitivity analyses of BCG-associated CpG sites
P9	Table S9. The associations between top CpG sites associated with BCG effect and seasonality
P10	Table S10. Correlation between DNA methylation changes and plasma inflammatory protein changes
P11	Table S11. Baseline DNA methylation associated with IFN-γ production changes upon S. aureus stimulation (FDR<0.05)
P12	Table S12: Information of TI (IFN-γ) -associated CpG sites at T0 in EWAS catalog
P13	Table S13. T14 and T90 DNA methylation associated with IFN-γ production changes upon S. aureus stimulation (FDR<0.05)
P14	Table S14. EWAS of IL1β, IL6 and TNFa production changes at T0, T14 and T90 (FDR<0.05)
P15	Table S15. Summary statistics of ctyokine-QTL of IFN-γ for SNPs near the CpG sites associated with IFN-γ
P16	Table S16. Replication of baseline DNA methylatioin associated with IFN-γ production changes
P17	Table S17. Sensitivity analyses of baseline CpG sites associated with cytokine productions (IL6 and IFN-γ) in the model adjust for 12 cell types estimated by EpiDISH
P18	Table S18. The associations between top CpG sites associated with cytokine production (IL6 and IFN-γ) and seasonality
P19	Table S19. The association between DNA methylation change and TI (T90-T0, T14-T0 and T90-T14, P<1e-5, highlited by CpG sites with FDR<0.05)
P20	Table S20. Bidirectional causality between DNA methylation changes and ex-vivo cytokine production changes
P21	Table S21. DNA methylation changes between day14 and day0 (short-term effect, model T14-T0, P<1e-5) in male and female
P22	Table S22. DNA methylation changes between day90 and day0 (long-term effect, model T90-T0, P<1e-5) in male and female
P23	Table S23. The association of baseline DNAm and IFN-γ production changes in males and females (FDR < 0.05)
P24	Table S24. The association of baseline DNAm and cytokine production changes (IL1β, TNFa, and IL6) in male and female (FDR < 0.05)
P25	Table S25. DNA methylation difference between male and female at baseline for the CpG sites associated with cytokine production changes
P26	Table S26. Long term BCG effect on DNA methylation in females in replication cohort
P27	Table S27. The association of baseline DNA methylation with TI (IFN-γ) in females in replication cohort
P28	Table S28. Inflation factors (lambda) of each model in this study

## Sheet: p1
Table S1. Numbers and basic characteristics of participants included in the study.
	300BCG cohort (N = 284)
Age (years)
mean (SD)	25.83 (10.55)
median [Min, Max]	23.00 [18.00, 71.00]
Sex
Male sex: N (%)	126 (44.37%)
BMI
mean (SD)	22.48 (2.53)
median [Min, Max]	22.21 [17.84, 34.23]
Smoking behaviour
Smoker *: N (%)	47 ( 16.55%)
SD: standard deviation
* Smokers were classified as people who regularly smoked or did so in the past.

## Sheet: p2
Table S2. DNA methylation changes over time after BCG vaccination (P<1e-5)
CpG	Chr	Pos	Gene_Annotation	P	P.adj	Relation_to_Island
cg18149745	chr3	197094595	DLG1 (-69,149), BDH1 (+188,262)	6.12013e-14	4.59967e-08	OpenSea
cg06013215	chr5	40679636	PTGER4 (+37)	4.82992e-12	1.815e-06	Island
cg26592283	chr3	10266323	TATDN2 (-23,383), IRAK2 (+59,775)	7.13612e-10	0.000178775	OpenSea
cg00418999	chr20	10657937	JAG1 (-3,244)	4.46355e-09	0.000838661	S_Shelf
cg13763783	chr10	95517562	LGI1 (-79)	2.08749e-08	0.00313776	OpenSea
cg19346823	chr2	216704856	FN1 (-403,962), MREG (+173,489)	5.96399e-08	0.00747053	OpenSea
cg10710218	chr1	55012989	ACOT11 (-911)	3.47516e-07	0.0349524	OpenSea
cg16926388	chr20	44118232	WFDC2 (+19,887), SPINT3 (+26,031)	3.7205e-07	0.0349524	OpenSea
cg16548306	chr3	87510439	HTR1F (-529,406), POU1F1 (-184,786)	4.37079e-07	0.0364992	OpenSea
cg20012885	chr18	12377404	AFG3L2 (-92)	5.44375e-07	0.0409133	S_Shore
cg06221058	chr22	36762509	MYH9 (+21,553), APOL1 (+113,386)	7.23958e-07	0.0494637	OpenSea
cg20178603	chr2	123819265	CNTNAP5 (-963,598)	9.46281e-07	0.0524721	OpenSea
cg18120193	chr3	157249839	VEPH1 (-28,624), SHOX2 (+574,109)	9.60552e-07	0.0524721	OpenSea
cg20032789	chr10	30336565	SVIL (-311,836), KIAA1462 (+11,887)	9.77441e-07	0.0524721	OpenSea
cg13700315	chr12	34489827	ALG10 (+314,612)	1.05719e-06	0.0529695	Island
cg24791271	chr10	2139706	PFKP (-970,005), ADARB2 (-360,037)	1.21923e-06	0.0558227	OpenSea
cg03278811	chr6	108883330	ARMC2 (-286,294), FOXO3 (+1,262)	1.26268e-06	0.0558227	Island
cg18695509	chr17	34314756	CCL16 (-6,225), CCL15-CCL14 (+13,903)	1.4662e-06	0.0612189	OpenSea
cg24458874	chr17	45400353	NPEPPS (-208,076), ITGB3 (+69,142)	1.55221e-06	0.0613992	N_Shore
cg11675492	chr20	60640074	TAF4 (+791)	1.73662e-06	0.0631175	N_Shore
cg14330126	chr12	119083218	SRRM4 (-336,081), SUDS3 (+269,034)	1.78788e-06	0.0631175	OpenSea
cg09705531	chr12	133525532	CHFR (-61,339), ZNF605 (+7,359)	1.89824e-06	0.0631175	OpenSea
cg19327375	chr19	4186439	SIRT6 (-3,839)	1.93158e-06	0.0631175	S_Shelf
cg09920172	chr19	3870806	ZFR2 (-1,781)	2.05584e-06	0.064379	Island
cg00653312	chr16	87863785	KLHDC4 (-64,231), SLC7A5 (+39,308)	2.50494e-06	0.0753048	OpenSea
cg13234861	chr4	3762136	LRPAP1 (-227,851), ADRA2C (-5,988)	2.74682e-06	0.0776282	OpenSea
cg16580762	chr19	8634137	ZNF414 (-55,094), MYO1F (+8,323)	2.86104e-06	0.0776282	OpenSea
cg19642252	chr2	70388466	C2orf42 (+29,736), PCBP1 (+73,882)	2.89473e-06	0.0776282	OpenSea
cg04307169	chr22	27017729	CRYBB1 (-3,678), CRYBA4 (-198)	3.18703e-06	0.0776282	OpenSea
cg21192034	chr22	47245156	TBC1D22A (+86,639)	3.28596e-06	0.0776282	OpenSea
cg15195990	chr5	139875186	EIF4EBP3 (-52,064), ANKHD1-EIF4EBP3 (+93,694)	3.29033e-06	0.0776282	OpenSea
cg07947039	chr15	56292422	NEDD4 (-83,094), RFX7 (+243,060)	3.30524e-06	0.0776282	OpenSea
cg16088466	chr9	135497921	GTF3C4 (-47,500), BARHL1 (+40,350)	3.44515e-06	0.0784621	OpenSea
cg03640679	chr3	188442980	TPRG1 (-446,782), LPP (+512,260)	3.62275e-06	0.0800802	OpenSea
cg00804504	chr22	19513971	CLDN5 (+1,096), CDC45 (+46,558)	3.96064e-06	0.0834626	S_Shore
cg11112605	chr17	56283901	MKS1 (+12,764), EPX (+13,804)	3.99787e-06	0.0834626	OpenSea
cg04977983	chr14	39572202	SEC23A (+529)	4.19251e-06	0.0840768	Island
cg13336326	chr7	158855406	VIPR2 (+82,242), WDR60 (+206,138)	4.27974e-06	0.0840768	N_Shore
cg21714610	chr18	55288641	NARS (+763)	4.3629e-06	0.0840768	Island
cg07437919	chr8	142234483	SLC45A4 (+4,189), DENND3 (+95,764)	4.66221e-06	0.0852844	N_Shore
cg26245871	chr2	69665958	NFU1 (-1,199)	4.66432e-06	0.0852844	S_Shore
cg12528637	chr15	40987266	RAD51 (-105)	4.81258e-06	0.0852844	Island
cg24957964	chr12	21678386	C12orf39 (-854)	4.88323e-06	0.0852844	N_Shelf
cg15793280	chr22	24314069	DDT (+2,703), DDTL (+4,981)	4.99294e-06	0.0852844	N_Shore
cg18676539	chr8	144575488	MAFA (-62,913), ZC3H3 (+48,134)	5.15038e-06	0.0856516	OpenSea
cg27253782	chr12	54786325	ZNF385A (-1,244)	5.24236e-06	0.0856516	S_Shore
cg10278088	chr16	2139662	NTHL1 (-41,796), PKD1 (+46,236)	5.66054e-06	0.0862591	N_Shore
cg03352153	chr6	64030429	LGSN (-548)	5.70614e-06	0.0862591	OpenSea
cg13562602	chr9	137720792	FCN2 (-51,865), COL5A1 (+187,173)	5.79382e-06	0.0862591	S_Shore
cg00057521	chr17	31655653	CCL2 (-926,650), ASIC2 (-35,648)	5.87969e-06	0.0862591	OpenSea
cg06640637	chr20	42984324	HNF4A (-45,599), R3HDML (+18,699)	5.88087e-06	0.0862591	OpenSea
cg17611548	chr19	19795546	ZNF101 (+15,884), ZNF14 (+48,359)	5.96818e-06	0.0862591	OpenSea
cg26305608	chr1	209729150	CAMK1G (-27,911)	6.26189e-06	0.0879071	OpenSea
cg02297541	chr6	33180841	RING1 (+4,570), VPS52 (+58,829)	6.31614e-06	0.0879071	N_Shore
cg10813029	chr18	3715502	TGIF1 (+263,828), DLGAP1 (+739,832)	6.5819e-06	0.0891098	OpenSea
cg26836824	chr8	29914060	DUSP4 (-705,876), TMEM66 (+26,662)	6.77176e-06	0.0891098	OpenSea
cg12842722	chr14	24712062	TINF2 (-183)	6.84682e-06	0.0891098	S_Shore
cg22132815	chr4	6894145	TBC1D14 (-17,426), KIAA0232 (+109,679)	7.0323e-06	0.0891098	OpenSea
cg05880739	chr16	68018867	DPEP3 (-4,136)	7.13705e-06	0.0891098	OpenSea
cg12660913	chr2	30064496	ALK (+79,935), CLIP4 (+726,205)	7.32552e-06	0.0891098	OpenSea
cg08481354	chr11	33824272	FBXO3 (-28,211), LMO2 (+89,563)	7.35484e-06	0.0891098	OpenSea
cg05258102	chr17	881647	GLOD4 (-196,067), NXN (+1,362)	7.44546e-06	0.0891098	N_Shore
cg22146772	chr17	26793673	SLC46A1 (-60,446), SLC13A2 (-6,637)	7.46964e-06	0.0891098	OpenSea
cg01037323	chr15	63712130	USP3 (-84,679), CA12 (-37,771)	7.68406e-06	0.0902354	OpenSea
cg22199410	chr12	51985016	SCN8A (-3)	8.09528e-06	0.0936019	Island
cg13500471	chr17	76125370	TMC8 (-1,496), TMC6 (-593)	8.42937e-06	0.095988	N_Shelf
cg19002137	chr1	13949940	PRDM2 (-81,409), PDPN (+39,981)	8.75884e-06	0.0960066	OpenSea
cg00471000	chr20	31618468	BPIFB6 (-985)	8.87152e-06	0.0960066	OpenSea
cg15209695	chr14	75614650	NEK9 (-20,868), TMED10 (+28,683)	9.06044e-06	0.0960066	OpenSea
cg01745411	chr5	142837306	HMHB1 (-354,419), NR3C1 (-54,053)	9.07519e-06	0.0960066	OpenSea
cg07084154	chr1	86064764	CYR61 (+18,321), ZNHIT6 (+109,336)	9.21111e-06	0.0960066	OpenSea
cg24235816	chr7	97872896	TECPR1 (+8,666), BHLHA15 (+32,158)	9.29374e-06	0.0960066	OpenSea
cg27038139	chr21	42771374	MX1 (-21,067), MX2 (+37,505)	9.3252e-06	0.0960066	OpenSea
Chr: chromosome
Pos: position on the chromsome
Gene_Annotation: genes annotated by GREAT annotation
P.adj: adjusted P value by false discovery rate (FDR)
Highlighted: CpG sites with FDR<0.05

## Sheet: p3
Table S3 Information of significant CpG changed upon BCG (FDR<0.05) from EWAS catalog
CpG	Outcome	Exposure	Tissue	N	Beta	P
cg00418999	DNA methylation	Tissue	Buccal cells and peripheral blood mononuclear cells	215	0.56	7.4e-136
	DNA methylation	Rheumatoid arthritis	Whole blood	691	-0.0234	1.4e-14
cg06013215	DNA methylation	age	Whole blood	2338	0.00051	4.1e-10
	DNA methylation	age	Whole blood	2338	0.0029	6.3e-08
	IGHM protein levels (SeqId = 3069-52)	DNA methylation	Whole blood	774	-0.676	7.8e-05
cg06221058	IGLL1 protein levels (SeqId = 6485-59)	DNA methylation	Whole blood	774	0.65	4.8e-05
	FCER2 protein levels (SeqId = 3291-30)	DNA methylation	Whole blood	774	0.64	8e-05
cg10710218	DNA methylation	Fetal vs adult liver	Liver	195	-2.5842	2e-37
	DNA methylation	Tissue	Buccal cells and peripheral blood mononuclear cells	215	-0.08751	1.6e-32
	DNA methylation	Clear cell renal carcinoma	Clear cell renal carcinoma tumour cells, adjacent healthy cells	129	NA	1.8e-30
	DNA methylation	age	Whole blood	2338	-0.011	4.3e-14
	DNA methylation	atopy	nasal polyp	108	-0.04	1.1e-13
	DNA methylation	age	Whole blood	2338	0.0016	1.6e-13
	M00054_tryptophan	DNA methylation	Whole blood	1760	0.46	7.3e-11
	M00054_tryptophan	DNA methylation	Whole blood	1760	0.46	8.7e-11
	DNA methylation	Gestational age	Cord blood	1068	-0.001009	1.7e-10
	DNA methylation	Primary Sjogrens syndrome	Whole blood	500	NA	2.2e-09
	DNA methylation	Rheumatoid arthritis	Whole blood	691	-0.00998	5.5e-08
cg13763783	DNA methylation	age	Whole blood	2338	0.0021	0
	DNA methylation	Tissue	Buccal cells and peripheral blood mononuclear cells	215	-0.17479	7.5e-93
	DNA methylation	Fetal vs adult liver	Liver	195	-1.39225	3.3e-19
	DNA methylation	age	Whole blood	2338	0.001	1.2e-08
cg16926388
cg18149745	DNA methylation	Tissue	Buccal cells and peripheral blood mononuclear cells	215	0.55	1.3e-148
	DNA methylation	Pancreatic ductal adenocarcinoma	Pancreatic ductal adenocarcinoma, adjacent nontransformed pancreata	196	NA	8.6e-28
	DNA methylation	age	Whole blood	2338	-0.0012	1.3e-14
	Maternal body mass index	DNA methylation	Cord blood	7523	-0.00035	1.6e-08
	Nitrogen dioxide exposure	DNA methylation	Whole blood	1656	-0.00035	1.6e-08
cg26592283	DNA methylation	Papuan ancestry	Whole blood	116	NA	7.6e-05
cg20012885	DNA methylation	age	Whole blood	2338	-0.00093	2e-12
	DNA methylation	HIV infection	Whole blood	181	1.1	3.6e-05
N: the total number of participants used in the analysis.
Beta: the effect estimate.

## Sheet: p4
Table S4. DNA methylation changes between day14 and day0 (short-term effect, model T14-T0, P<1e-5)
comparison	CpG	Chr	Pos	Gene_Annotation	P	P.adj	Relation_to_Island
T14-T0	cg19346823	chr2	216704856	FN1 (-403962), MREG (+173489)	4.84133e-08	0.0354637	OpenSea
T14-T0	cg09705531	chr12	133525532	CHFR (-61339), ZNF605 (+7359)	1.26885e-07	0.0354637	OpenSea
T14-T0	cg20032789	chr10	30336565	SVIL (-311836), KIAA1462 (+11887)	1.4156e-07	0.0354637	OpenSea
T14-T0	cg02297541	chr6	33180841	RING1 (+4570), VPS52 (+58829)	6.25581e-07	0.0967294	N_Shore
T14-T0	cg13700315	chr12	34489827	ALG10 (+314612)	7.60613e-07	0.0967294	Island
T14-T0	cg10813029	chr18	3715502	TGIF1 (+263828), DLGAP1 (+739832)	8.02363e-07	0.0967294	OpenSea
T14-T0	cg22995183	chr16	14293184	MKL2 (+120040), PARN (+430939)	1.02126e-06	0.0967294	OpenSea
T14-T0	cg21714610	chr18	55288641	NARS (+763)	1.14092e-06	0.0967294	Island
T14-T0	cg24458874	chr17	45400353	NPEPPS (-208076), ITGB3 (+69142)	1.23095e-06	0.0967294	N_Shore
T14-T0	cg09920172	chr19	3870806	ZFR2 (-1781)	1.28704e-06	0.0967294	Island
T14-T0	cg24791271	chr10	2139706	PFKP (-970005), ADARB2 (-360037)	1.4516e-06	0.0973855	OpenSea
T14-T0	cg20782252	chr7	2153774	MAD1L1 (+119103), ELFN1 (+426020)	1.55493e-06	0.0973855	N_Shore
T14-T0	cg07084154	chr1	86064764	CYR61 (+18321), ZNHIT6 (+109336)	1.70193e-06	0.0983931	OpenSea
T14-T0	cg13562602	chr9	137720792	FCN2 (-51865), COL5A1 (+187173)	2.3488e-06	0.109392	S_Shore
T14-T0	cg01249024	chr20	49206659	PARD6B (-141421), PTPN1 (+79769)	2.401e-06	0.109392	OpenSea
T14-T0	cg18120193	chr3	157249839	VEPH1 (-28624), SHOX2 (+574109)	2.47013e-06	0.109392	OpenSea
T14-T0	cg26836824	chr8	29914060	DUSP4 (-705876), TMEM66 (+26662)	2.4744e-06	0.109392	OpenSea
T14-T0	cg18794793	chr16	4718904	NUDT16L1 (-24790), MGRN1 (+44114)	2.72346e-06	0.113714	OpenSea
T14-T0	cg26085663	chr2	55537146	MTIF2 (-40832), CCDC88A (+109602)	3.80038e-06	0.150328	OpenSea
T14-T0	cg15775152	chr8	27613209	CCDC25 (+16941), SCARA3 (+121512)	4.75206e-06	0.165174	OpenSea
T14-T0	cg06938630	chr2	29290035	C2orf71 (+7091), WDR43 (+172527)	4.76595e-06	0.165174	OpenSea
T14-T0	cg11112605	chr17	56283901	MKS1 (+12764), EPX (+13804)	4.83504e-06	0.165174	OpenSea
T14-T0	cg22229948	chr3	48058790	MAP4 (+71971), DHX30 (+214373)	5.12308e-06	0.167405	OpenSea
T14-T0	cg17137077	chr2	162197875	TBR1 (-74729), PSMD14 (+33327)	6.17978e-06	0.181792	OpenSea
T14-T0	cg16088466	chr9	135497921	GTF3C4 (-47500), BARHL1 (+40350)	6.23895e-06	0.181792	OpenSea
T14-T0	cg04909958	chr5	176958936	DDX41 (-14467), FAM193B (+22571)	6.32737e-06	0.181792	S_Shore
T14-T0	cg15931047	chr5	61700048	DIMT1 (-289)	6.85749e-06	0.181792	S_Shore
T14-T0	cg03640679	chr3	188442980	TPRG1 (-446782), LPP (+512260)	6.97569e-06	0.181792	OpenSea
T14-T0	cg18296001	chr5	121297772	SRFBP1 (+117)	7.04156e-06	0.181792	Island
T14-T0	cg06889146	chr8	27372347	EPHX2 (+24052), CLU (+100200)	7.25657e-06	0.181792	OpenSea
T14-T0	cg19809077	chr6	30875892	GTF2H4 (-68)	7.89208e-06	0.185958	Island
T14-T0	cg13849515	chr17	54969261	TRIM25 (+22137), DGKE (+57802)	7.91772e-06	0.185958	OpenSea
T14-T0	cg12598528	chr1	196279056	KCNT2 (+299298)	8.4817e-06	0.187716	OpenSea
T14-T0	cg25764120	chr1	56192381	USP24 (-511596), PPAP2B (+852859)	9.07573e-06	0.187716	OpenSea
T14-T0	cg07019187	chr1	111729823	DRAM2 (-47162), DENND2D (+13487)	9.105e-06	0.187716	OpenSea
T14-T0	cg10271974	chr1	64919636	CACHD1 (-16838), UBE2U (+250147)	9.20656e-06	0.187716	OpenSea
T14-T0	cg14337655	chr19	2282207	C19orf35 (-33)	9.46852e-06	0.187716	S_Shelf
T14-T0	cg22973751	chr12	50365207	AQP6 (-1412)	9.66236e-06	0.187716	S_Shelf
T14-T0	cg26624673	chr8	67349092	ADHFE1 (+4372), MYBL1 (+176391)	9.74094e-06	0.187716	N_Shelf
Chr: chromosome
Pos: position on the chromsome
Gene_Annotation: genes annotated by GREAT annotation
P.adj: adjusted P value by false discovery rate (FDR)
Highlighted: CpG sites with FDR<0.05

## Sheet: p5
Table S5. DNA methylation changes between day90 and day0 (long-term effect, model T90-T0, P<1e-5)
comparison	CpG	Chr	Pos	Gene_Annotation	P	P.adj	Relation_to_Island
T190-T0	cg18149745	chr3	197094595	DLG1 (-69149), BDH1 (+188262)	1.09254e-11	8.21116e-06	OpenSea
T190-T0	cg00418999	chr20	10657937	JAG1 (-3244)	2.20864e-08	0.0055331	S_Shelf
T190-T0	cg06013215	chr5	40679636	PTGER4 (+37)	1.58423e-08	0.0055331	Island
T190-T0	cg20012885	chr18	12377404	AFG3L2 (-92)	1.50147e-07	0.0282113	S_Shore
T190-T0	cg26592283	chr3	10266323	TATDN2 (-23383), IRAK2 (+59775)	2.56738e-07	0.0385911	OpenSea
T190-T0	cg01964009	chr3	9691379	MTMR14 (+234)	1.07298e-06	0.115202	Island
T190-T0	cg11675492	chr20	60640074	TAF4 (+791)	1.03247e-06	0.115202	N_Shore
T190-T0	cg16926388	chr20	44118232	WFDC2 (+19887), SPINT3 (+26031)	1.23531e-06	0.116051	OpenSea
T190-T0	cg06336736	chr6	46261763	ENPP5 (-123056), RCAN2 (+197335)	3.18172e-06	0.140663	OpenSea
T190-T0	cg08995662	chr19	17137689	CPAMD8 (-65)	2.6941e-06	0.140663	OpenSea
T190-T0	cg10710218	chr1	55012989	ACOT11 (-911)	2.28066e-06	0.140663	OpenSea
T190-T0	cg14330126	chr12	119083218	SRRM4 (-336081), SUDS3 (+269034)	2.3024e-06	0.140663	OpenSea
T190-T0	cg22132815	chr4	6894145	TBC1D14 (-17426), KIAA0232 (+109679)	3.15834e-06	0.140663	OpenSea
T190-T0	cg24957964	chr12	21678386	C12orf39 (-854)	2.88413e-06	0.140663	N_Shelf
T190-T0	cg25964954	chr18	12377388	AFG3L2 (-76)	2.93881e-06	0.140663	S_Shore
T190-T0	cg26245871	chr2	69665958	NFU1 (-1199)	1.94217e-06	0.140663	S_Shore
T190-T0	cg27176425	chr10	78436222	C10orf11 (+893704), KCNMA1 (+961177)	2.513e-06	0.140663	OpenSea
T190-T0	cg13763783	chr10	95517562	LGI1 (-79)	3.47372e-06	0.14504	OpenSea
T190-T0	cg04977983	chr14	39572202	SEC23A (+529)	3.96882e-06	0.149928	Island
T190-T0	cg27130578	chr16	31077385	ZNF668 (-1010)	3.98975e-06	0.149928	S_Shore
T190-T0	cg00461770	chr1	3792137	DFFB (+18293), C1orf174 (+24711)	5.2809e-06	0.15701	S_Shore
T190-T0	cg01037323	chr15	63712130	USP3 (-84679), CA12 (-37771)	5.4317e-06	0.15701	OpenSea
T190-T0	cg12371105	chr5	153826017	SAP30L (+501)	4.51268e-06	0.15701	Island
T190-T0	cg20596647	chr6	112163498	TRAF3IP2 (-236050), FYN (+31156)	5.16618e-06	0.15701	OpenSea
T190-T0	cg22146772	chr17	26793673	SLC46A1 (-60446), SLC13A2 (-6637)	5.41514e-06	0.15701	OpenSea
T190-T0	cg23954759	chr2	65385573	ACTR2 (-69397), RAB1A (-28334)	4.93465e-06	0.15701	OpenSea
T190-T0	cg17611548	chr19	19795546	ZNF101 (+15884), ZNF14 (+48359)	5.68744e-06	0.158314	OpenSea
T190-T0	cg02197419	chr6	30042206	RNF39 (+1457), PPP1R11 (+7342)	5.94566e-06	0.159591	N_Shore
T190-T0	cg15817376	chr1	8228442	SLC45A1 (-149443), ERRFI1 (-142075)	6.30846e-06	0.16349	OpenSea
T190-T0	cg22066168	chr8	142468636	PTP4A3 (+66544)	6.74261e-06	0.168917	OpenSea
T190-T0	cg10603070	chr18	77919688	ADNP2 (+52774), PARD6G (+85740)	8.14925e-06	0.191396	S_Shore
T190-T0	cg18695509	chr17	34314756	CCL16 (-6225), CCL15-CCL14 (+13903)	8.06534e-06	0.191396	OpenSea
T190-T0	cg11118566	chr5	176057996	SNCB (-632), EIF4E1B (+314)	9.00425e-06	0.19335	S_Shore
T190-T0	cg13508136	chr11	2118816	IGF2 (+43651), MRPL23 (+150309)	8.92514e-06	0.19335	OpenSea
T190-T0	cg19002137	chr1	13949940	PRDM2 (-81409), PDPN (+39981)	8.73503e-06	0.19335	OpenSea
T190-T0	cg27310486	chr3	49200037	LAMB2 (-29487), KLHDC8B (-9006)	9.475e-06	0.193924	N_Shelf
Chr: chromosome
Pos: position on the chromsome
Gene_Annotation: genes annotated by GREAT annotation
P.adj: adjusted P value by false discovery rate (FDR)
Highlighted: CpG sites with FDR<0.05

## Sheet: p6
Table S6. DNA methylation changes between at day90 and day14 (late-time effect, model T90-T14, P<1e-5)
comparison	CpG	Chr	Pos	Gene_Annotation	P	P.adj	Relation_to_Island
T90-T14	cg06013215	chr5	40679636	PTGER4 (+37)	2.10236e-10	0.000158005	Island
T90-T14	cg18149745	chr3	197094595	DLG1 (-69149), BDH1 (+188262)	7.9227e-09	0.00297721	OpenSea
T90-T14	cg00653312	chr16	87863785	KLHDC4 (-64231), SLC7A5 (+39308)	3.96604e-08	0.00756563	OpenSea
T90-T14	cg16548306	chr3	87510439	HTR1F (-529406), POU1F1 (-184786)	4.02661e-08	0.00756563	OpenSea
T90-T14	cg06221058	chr22	36762509	MYH9 (+21553), APOL1 (+113386)	5.19396e-08	0.00780718	OpenSea
T90-T14	cg05258102	chr17	881647	GLOD4 (-196067), NXN (+1362)	1.55555e-07	0.01299	N_Shore
T90-T14	cg07303091	chr12	42863385	PRICKLE1 (+14411), PPHLN1 (+143418)	1.38486e-07	0.01299	OpenSea
T90-T14	cg13763783	chr10	95517562	LGI1 (-79)	1.51386e-07	0.01299	OpenSea
T90-T14	cg26592283	chr3	10266323	TATDN2 (-23383), IRAK2 (+59775)	1.17271e-07	0.01299	OpenSea
T90-T14	cg12660913	chr2	30064496	ALK (+79935), CLIP4 (+726205)	2.0856e-07	0.0156746	OpenSea
T90-T14	cg00057521	chr17	31655653	CCL2 (-926650), ASIC2 (-35648)	2.64664e-07	0.0180829	OpenSea
T90-T14	cg16580762	chr19	8634137	ZNF414 (-55094), MYO1F (+8323)	3.13383e-07	0.0181175	OpenSea
T90-T14	cg18057618	chr11	73719683	UCP3 (+796)	2.99327e-07	0.0181175	OpenSea
T90-T14	cg10278088	chr16	2139662	NTHL1 (-41796), PKD1 (+46236)	3.97365e-07	0.0199097	N_Shore
T90-T14	cg24691453	chr1	153518384	S100A5 (-4144), S100A4 (-24)	3.95484e-07	0.0199097	OpenSea
T90-T14	cg00012100	chr4	83559827	TMEM150C (-76318), SCD5 (+160182)	9.01729e-07	0.0312475	OpenSea
T90-T14	cg00439750	chr11	100832565	TMEM133 (-30245), ARHGAP42 (+274159)	1.05976e-06	0.0312475	OpenSea
T90-T14	cg01745411	chr5	142837306	HMHB1 (-354419), NR3C1 (-54053)	1.22847e-06	0.0312475	OpenSea
T90-T14	cg03787988	chr11	10602522	LYVE1 (-12285), MRVI1 (+112776)	1.23921e-06	0.0312475	OpenSea
T90-T14	cg05325284	chr9	129287053	LMX1B (-89668), MVB12B (+197926)	6.75594e-07	0.0312475	OpenSea
T90-T14	cg08335497	chr8	96145073	PLEKHF2 (-958)	8.35172e-07	0.0312475	N_Shore
T90-T14	cg12192828	chr18	56202440	ALPK2 (+93748), NEDD4L (+490831)	9.25591e-07	0.0312475	OpenSea
T90-T14	cg13500471	chr17	76125370	TMC8 (-1496), TMC6 (-593)	1.12505e-06	0.0312475	N_Shelf
T90-T14	cg14669747	chr13	113403483	MCF2L (-220051), ATP11A (+58841)	1.00813e-06	0.0312475	OpenSea
T90-T14	cg18676539	chr8	144575488	MAFA (-62913), ZC3H3 (+48134)	1.2473e-06	0.0312475	OpenSea
T90-T14	cg19447354	chr15	34023053	CHRM5 (-238035), RYR3 (+419877)	9.18215e-07	0.0312475	OpenSea
T90-T14	cg20464951	chr19	1972139	CSNK1G2 (+30952), BTBD2 (+43579)	1.16864e-06	0.0312475	N_Shelf
T90-T14	cg20975835	chr11	64107374	CCDC88B (-320)	7.46478e-07	0.0312475	N_Shelf
T90-T14	cg26172342	chr8	41654331	NKX6-3 (-149454), ANK1 (+99948)	8.54196e-07	0.0312475	N_Shore
T90-T14	cg26305608	chr1	209729150	CAMK1G (-27911)	1.1744e-06	0.0312475	OpenSea
T90-T14	cg16930855	chr19	8071013	ELAVL1 (-522)	1.30326e-06	0.0315961	OpenSea
T90-T14	cg04307169	chr22	27017729	CRYBB1 (-3678), CRYBA4 (-198)	1.46111e-06	0.0337077	OpenSea
T90-T14	cg10423893	chr17	79292446	SLC38A10 (-23342), TMEM105 (+12027)	1.48005e-06	0.0337077	OpenSea
T90-T14	cg19327375	chr19	4186439	SIRT6 (-3839)	1.66119e-06	0.0365681	S_Shelf
T90-T14	cg20961045	chr17	55952128	MRPS23 (-24712), VEZF1 (+113384)	1.70296e-06	0.0365681	OpenSea
T90-T14	cg13720262	chr19	39278997	LGALS7B (-853)	1.81537e-06	0.0378991	N_Shelf
T90-T14	cg07437919	chr8	142234483	SLC45A4 (+4189), DENND3 (+95764)	2.01503e-06	0.0409304	N_Shore
T90-T14	cg00804504	chr22	19513971	CLDN5 (+1096), CDC45 (+46558)	2.33355e-06	0.0427759	S_Shore
T90-T14	cg07947039	chr15	56292422	NEDD4 (-83094), RFX7 (+243060)	2.28085e-06	0.0427759	OpenSea
T90-T14	cg11672632	chr4	4504716	STX18 (+39038), ENSG00000168824 (+154850)	2.25727e-06	0.0427759	OpenSea
T90-T14	cg22934950	chr7	2556531	LFNG (-2944)	2.24208e-06	0.0427759	N_Shore
T90-T14	cg03278811	chr6	108883330	ARMC2 (-286294), FOXO3 (+1262)	2.47732e-06	0.042846	Island
T90-T14	cg22594808	chr2	162016479	TANK (-328)	2.49036e-06	0.042846	N_Shore
T90-T14	cg24235816	chr7	97872896	TECPR1 (+8666), BHLHA15 (+32158)	2.5084e-06	0.042846	OpenSea
T90-T14	cg09263206	chr19	38365628	ZNF573 (-101238), SIPA1L3 (-32239)	2.56817e-06	0.0428921	OpenSea
T90-T14	cg10439113	chr11	22360177	SLC17A6 (+535)	2.63049e-06	0.0429779	N_Shelf
T90-T14	cg04251521	chr16	89181807	CDH15 (-56367), ACSF3 (+21591)	2.94475e-06	0.0447179	OpenSea
T90-T14	cg10491653	chr6	15280292	JARID2 (+33766), DTNBP1 (+382980)	3.09399e-06	0.0447179	OpenSea
T90-T14	cg12348519	chr12	49501630	DHH (-13029), LMBR1L (+3050)	2.89527e-06	0.0447179	N_Shelf
T90-T14	cg13234861	chr4	3762136	LRPAP1 (-227851), ADRA2C (-5988)	3.07003e-06	0.0447179	OpenSea
T90-T14	cg14264994	chr20	56099548	CTCFL (+614)	2.83313e-06	0.0447179	N_Shore
T90-T14	cg22586275	chr4	153099828	PET112 (-417654), FBXW7 (+357424)	3.04524e-06	0.0447179	OpenSea
T90-T14	cg13453973	chr7	30963975	GHRHR (-39662), AQP1 (+12506)	3.33118e-06	0.0472377	OpenSea
T90-T14	cg16088466	chr9	135497921	GTF3C4 (-47500), BARHL1 (+40350)	3.4237e-06	0.0476505	OpenSea
T90-T14	cg08294633	chr22	45831620	FBLN1 (-67150), RIBC2 (+22047)	3.8295e-06	0.0478922	OpenSea
T90-T14	cg09955188	chr1	42012531	EDN2 (-62190), HIVEP3 (+371637)	3.74298e-06	0.0478922	OpenSea
T90-T14	cg11233228	chr9	116037401	PRPF4 (-520), CDC26 (+467)	3.52416e-06	0.0478922	N_Shore
T90-T14	cg12842722	chr14	24712062	TINF2 (-183)	3.88713e-06	0.0478922	S_Shore
T90-T14	cg15195990	chr5	139875186	EIF4EBP3 (-52064), ANKHD1-EIF4EBP3 (+93694)	3.74568e-06	0.0478922	OpenSea
T90-T14	cg15340431	chr15	86040528	AKAP13 (+116569), KLHL25 (+297732)	3.86226e-06	0.0478922	OpenSea
T90-T14	cg27038139	chr21	42771374	MX1 (-21067), MX2 (+37505)	3.87115e-06	0.0478922	OpenSea
T90-T14	cg03041277	chr2	241006089	OR6B3 (-20601), MYEOV2 (+69674)	4.1962e-06	0.0493223	OpenSea
T90-T14	cg12840819	chr15	41156591	RHOV (+9895), SPINT1 (+20376)	4.20008e-06	0.0493223	OpenSea
T90-T14	cg26976356	chr15	77287432	PSTPIP1 (+7)	4.09625e-06	0.0493223	OpenSea
T90-T14	cg09167301	chr14	91790497	GPR68 (-70229), CCDC88C (+93623)	4.38329e-06	0.0506818	OpenSea
T90-T14	cg02913511	chr2	97454042	CNNM3 (-27944), CNNM4 (+27404)	4.74989e-06	0.0521619	OpenSea
T90-T14	cg05692899	chr18	77342368	CTDP1 (-97432), NFATC1 (+182033)	4.78891e-06	0.0521619	S_Shelf
T90-T14	cg13257395	chr19	17737483	UNC13A (+61524), COLGALT1 (+71081)	4.68651e-06	0.0521619	OpenSea
T90-T14	cg20178603	chr2	123819265	CNTNAP5 (-963598)	4.69503e-06	0.0521619	OpenSea
T90-T14	cg16799206	chr20	49179332	PARD6B (-168748), PTPN1 (+52442)	5.16559e-06	0.0531818	OpenSea
T90-T14	cg19642252	chr2	70388466	C2orf42 (+29736), PCBP1 (+73882)	4.97472e-06	0.0531818	OpenSea
T90-T14	cg22211300	chr6	35704822	ARMC12 (-36)	5.11997e-06	0.0531818	OpenSea
T90-T14	cg25319070	chr4	38281418	KLF3 (-384398), PTTG2 (+319363)	5.11062e-06	0.0531818	OpenSea
T90-T14	cg02997048	chr11	129873530	PRDM10 (-801)	5.34643e-06	0.0535757	S_Shore
T90-T14	cg09425179	chr3	119812609	GSK3B (-97)	5.33737e-06	0.0535757	N_Shore
T90-T14	cg01035619	chr17	62012210	CD79B (-2515)	5.44602e-06	0.0538557	OpenSea
T90-T14	cg13700315	chr12	34489827	ALG10 (+314612)	5.60386e-06	0.0546969	Island
T90-T14	cg02191674	chr1	39428263	RHBDL2 (-35755), AKIRIN1 (-28631)	5.9698e-06	0.0567935	OpenSea
T90-T14	cg27138755	chr8	38584824	FGFR1 (-259462), TACC1 (-59897)	5.93072e-06	0.0567935	OpenSea
T90-T14	cg02077998	chr7	138099673	TRIM24 (-45405), AKR1D1 (+338451)	6.9278e-06	0.059847	OpenSea
T90-T14	cg02309431	chr20	31618931	BPIFB6 (-522)	6.77653e-06	0.059847	OpenSea
T90-T14	cg03352153	chr6	64030429	LGSN (-548)	6.70608e-06	0.059847	OpenSea
T90-T14	cg08837807	chr1	33463103	RNF19B (-32818), AK2 (+39489)	6.88699e-06	0.059847	OpenSea
T90-T14	cg13525197	chr6	28411240	ZSCAN23 (+3)	6.4119e-06	0.059847	OpenSea
T90-T14	cg16681439	chr1	6786391	CAMTA1 (-58992), DNAJC11 (-24408)	6.7087e-06	0.059847	OpenSea
T90-T14	cg25737411	chr17	7286288	TNK1 (+2133), TMEM256-PLSCR3 (+21127)	6.55373e-06	0.059847	N_Shore
T90-T14	ch.5.357603F	chr5	13626125	DNAH5 (+318526)	6.60597e-06	0.059847	OpenSea
T90-T14	cg01338228	chr6	137021484	MAP7 (-173875), MAP3K5 (+92171)	7.21795e-06	0.060268	OpenSea
T90-T14	cg02715685	chr19	3867283	MATK (-65474), ZFR2 (+1742)	7.2973e-06	0.060268	N_Shore
T90-T14	cg15083521	chr2	9679860	ADAM17 (+16056), IAH1 (+65202)	7.20052e-06	0.060268	OpenSea
T90-T14	cg18163155	chr4	3201500	RGS12 (-114373), HTT (+125093)	7.19872e-06	0.060268	OpenSea
T90-T14	cg00149093	chr13	87377744	SLITRK5 (-947125)	7.65733e-06	0.0614784	OpenSea
T90-T14	cg15824681	chr10	130939567	MGMT (-325880)	7.68926e-06	0.0614784	OpenSea
T90-T14	cg17759564	chr19	55220781	KIR3DL3 (-15202), LILRB4 (+47203)	7.62196e-06	0.0614784	OpenSea
T90-T14	cg00658007	chr1	211666129	RD3 (+129)	8.32893e-06	0.0622835	OpenSea
T90-T14	cg00955547	chr21	19614112	CHODL (-3037)	8.57833e-06	0.0622835	N_Shelf
T90-T14	cg01139433	chr16	31029403	STX4 (-15408), STX1B (-7455)	8.88855e-06	0.0622835	OpenSea
T90-T14	cg01525935	chr10	111765113	ADD3 (-2606)	8.66782e-06	0.0622835	N_Shore
T90-T14	cg03005831	chr20	25291195	PYGB (+62491), ABHD12 (+80423)	8.26029e-06	0.0622835	OpenSea
T90-T14	cg06918569	chr15	70729653	TLE3 (-339139), UACA (+326278)	9.24319e-06	0.0622835	OpenSea
T90-T14	cg09222287	chr3	105085073	ALCAM (-679)	8.98418e-06	0.0622835	N_Shore
T90-T14	cg11263235	chr12	109085523	SELPLG (-59670), CORO1C (+39848)	9.434e-06	0.0622835	OpenSea
T90-T14	cg12177677	chr2	158300475	CYTIP (+178)	8.60534e-06	0.0622835	OpenSea
T90-T14	cg13512537	chr8	22265999	PPP3CC (-32649), SLC39A14 (+41238)	8.75883e-06	0.0622835	OpenSea
T90-T14	cg15793280	chr22	24314069	DDT (+2703), DDTL (+4981)	9.0743e-06	0.0622835	N_Shore
T90-T14	cg17796043	chr15	91137788	BLM (-122769), CRTC3 (+64489)	8.83031e-06	0.0622835	OpenSea
T90-T14	cg18298785	chr6	41569800	MDFI (-36384), FOXP4 (+55637)	8.6893e-06	0.0622835	OpenSea
T90-T14	cg18514076	chr5	176887694	DBN1 (+12504), PRR7 (+13899)	9.13258e-06	0.0622835	OpenSea
T90-T14	cg19256121	chr13	28194884	LNX2 (-344), POLR1D (-18)	9.14534e-06	0.0622835	Island
T90-T14	cg20928950	chr13	113976443	LAMP1 (+24888), GRTP1 (+41997)	8.60227e-06	0.0622835	S_Shore
T90-T14	cg21162828	chr7	155136459	EN2 (-114364), INSIG1 (+46974)	9.38083e-06	0.0622835	N_Shore
T90-T14	cg21348138	chr16	2016746	RPS2 (-1886), RNF151 (-128)	8.20313e-06	0.0622835	N_Shore
T90-T14	cg25995968	chr11	67012891	ADRBK1 (-20989), KDM2A (+125734)	9.01978e-06	0.0622835	OpenSea
T90-T14	cg26786136	chr7	36233268	ANLN (-196146), EEPD1 (+40511)	9.44738e-06	0.0622835	OpenSea
T90-T14	cg26649643	chr2	27498234	DNAJC5G (-54)	9.96911e-06	0.0650544	OpenSea
Chr: chromosome
Pos: position on the chromsome
Gene_Annotation: genes annotated by GREAT annotation
P.adj: adjusted P value by false discovery rate (FDR)
Highlighted: CpG sites with FDR<0.05

## Sheet: p7
Table S7. Long term BCG effect on DNA methylation in replication cohort
CpG	comparison	Chr	Pos	Gene_Annotation	discovery-P	discovery-P.adj	discovery-BETA	replication-P	discovery-BETA
cg16926388	T190-T0	chr20	44118232	WFDC2 (+19887), SPINT3 (+26031)	1.23531e-06	0.116051	-0.0457159	0.000584741	-0.0193145
cg17611548	T190-T0	chr19	19795546	ZNF101 (+15884), ZNF14 (+48359)	5.68744e-06	0.158314	-0.154253	0.00224856	0.0184073
cg15817376	T190-T0	chr1	8228442	SLC45A1 (-149443), ERRFI1 (-142075)	6.30846e-06	0.16349	-0.0863674	0.0256588	-0.0251889
cg13508136	T190-T0	chr11	2118816	IGF2 (+43651), MRPL23 (+150309)	8.92514e-06	0.19335	-0.0846467	0.0366052	0.0646941
cg18149745	T190-T0	chr3	197094595	DLG1 (-69149), BDH1 (+188262)	1.09254e-11	8.21116e-06	0.0810175	0.0528605	-0.00494657
cg27310486	T190-T0	chr3	49200037	LAMB2 (-29487), KLHDC8B (-9006)	9.475e-06	0.193924	0.041984	0.0761687	0.0118022
cg01037323	T190-T0	chr15	63712130	USP3 (-84679), CA12 (-37771)	5.4317e-06	0.15701	-0.0685683	0.0807702	-0.0212826
cg27176425	T190-T0	chr10	78436222	C10orf11 (+893704), KCNMA1 (+961177)	2.513e-06	0.140663	-0.0736242	0.0886974	-0.024587
cg00461770	T190-T0	chr1	3792137	DFFB (+18293), C1orf174 (+24711)	5.2809e-06	0.15701	-0.0940842	0.100126	0.0284571
cg11118566	T190-T0	chr5	176057996	SNCB (-632), EIF4E1B (+314)	9.00425e-06	0.19335	0.0351772	0.204168	-0.015006
cg22146772	T190-T0	chr17	26793673	SLC46A1 (-60446), SLC13A2 (-6637)	5.41514e-06	0.15701	-0.0687873	0.214801	-0.0422494
cg11675492	T190-T0	chr20	60640074	TAF4 (+791)	1.03247e-06	0.115202	-0.0691058	0.225041	0.0128559
cg01964009	T190-T0	chr3	9691379	MTMR14 (+234)	1.07298e-06	0.115202	-0.0741177	0.246694	-0.0171891
cg20012885	T190-T0	chr18	12377404	AFG3L2 (-92)	1.50147e-07	0.0282113	-0.0617149	0.26763	-0.0273072
cg26592283	T190-T0	chr3	10266323	TATDN2 (-23383), IRAK2 (+59775)	2.56738e-07	0.0385911	0.0663779	0.288233	0.0139124
cg02197419	T190-T0	chr6	30042206	RNF39 (+1457), PPP1R11 (+7342)	5.94566e-06	0.159591	0.049521	0.33047	0.0320572
cg10710218	T190-T0	chr1	55012989	ACOT11 (-911)	2.28066e-06	0.140663	0.0102125	0.354435	0.0317442
cg22066168	T190-T0	chr8	142468636	PTP4A3 (+66544)	6.74261e-06	0.168917	0.0597739	0.375093	0.0108065
cg22132815	T190-T0	chr4	6894145	TBC1D14 (-17426), KIAA0232 (+109679)	3.15834e-06	0.140663	0.107034	0.384643	0.121647
cg26245871	T190-T0	chr2	69665958	NFU1 (-1199)	1.94217e-06	0.140663	0.0527285	0.397502	-0.016358
cg13763783	T190-T0	chr10	95517562	LGI1 (-79)	3.47372e-06	0.14504	0.170451	0.407357	-0.0636785
cg10603070	T190-T0	chr18	77919688	ADNP2 (+52774), PARD6G (+85740)	8.14925e-06	0.191396	0.0340053	0.40874	0.0159655
cg20596647	T190-T0	chr6	112163498	TRAF3IP2 (-236050), FYN (+31156)	5.16618e-06	0.15701	0.102071	0.432374	0.0349496
cg25964954	T190-T0	chr18	12377388	AFG3L2 (-76)	2.93881e-06	0.140663	-0.0602601	0.470776	0.125
cg19002137	T190-T0	chr1	13949940	PRDM2 (-81409), PDPN (+39981)	8.73503e-06	0.19335	0.0212288	0.561133	0.0217003
cg23954759	T190-T0	chr2	65385573	ACTR2 (-69397), RAB1A (-28334)	4.93465e-06	0.15701	0.0439311	0.569532	-0.00714976
cg08995662	T190-T0	chr19	17137689	CPAMD8 (-65)	2.6941e-06	0.140663	-0.0304866	0.642254	-0.0121032
cg06013215	T190-T0	chr5	40679636	PTGER4 (+37)	1.58423e-08	0.0055331	-0.0490237	0.661759	-0.00521385
cg27130578	T190-T0	chr16	31077385	ZNF668 (-1010)	3.98975e-06	0.149928	0.0239474	0.669498	0.088585
cg14330126	T190-T0	chr12	119083218	SRRM4 (-336081), SUDS3 (+269034)	2.3024e-06	0.140663	0.109114	0.698369	-0.00101226
cg00418999	T190-T0	chr20	10657937	JAG1 (-3244)	2.20864e-08	0.0055331	-0.161132	0.728633	-0.0426737
cg06336736	T190-T0	chr6	46261763	ENPP5 (-123056), RCAN2 (+197335)	3.18172e-06	0.140663	-0.0664131	0.73288	-0.0718498
cg24957964	T190-T0	chr12	21678386	C12orf39 (-854)	2.88413e-06	0.140663	0.0582707	0.747502	-0.0159859
cg04977983	T190-T0	chr14	39572202	SEC23A (+529)	3.96882e-06	0.149928	-0.0647304	0.752168	0.0276467
cg12371105	T190-T0	chr5	153826017	SAP30L (+501)	4.51268e-06	0.15701	-0.087894	0.761446	0.00921724
cg18695509	T190-T0	chr17	34314756	CCL16 (-6225), CCL15-CCL14 (+13903)	8.06534e-06	0.191396	-0.0906066	0.813988	0.0291197
discovery-P: the significance of BCG effect on DNA methylation in discovery cohort
replicate-P: the significance of BCG effect on DNA methylation in replication cohort

## Sheet: p8
Table S8. Sensitivity analyses of BCG-associated CpG sites
			Adjustment of 12 cell types estimated by EpiDISH		Additional adjustment for seasonality		Analysis in subgroup of age>30 (use the same model as original model)			Pval_Origin:P value of the CpG sites in original model
group	CpG	Pval_Origin	Pval_Adj	P<1e-5 in adj	Pval_Adj	P<1e-5 in adj	Pval (Age>30)	P.adj (Age>30)	P.adj < 0.05 (Age>30)	Pval_Adj: P value of the CpG sites in sensitivity analyses
T0-T14-T90	cg18149745	6.12e-14	5.72241e-08	Y	8.16048e-13	Y	0.0499029	0.117146	N	P<1e-5 in adj : Y, P<=1e-5 in sensitivity analyses; N, P>1e-5 in sensitivity analyses
T0-T14-T90	cg06013215	4.83e-12	1.61974e-10	Y	1.45203e-09	Y	0.000123288	0.00398632	Y
T0-T14-T90	cg26592283	7.14e-10	3.31075e-09	Y	1.48935e-11	Y	0.000155437	0.00430784	Y
T0-T14-T90	cg00418999	4.46e-09	1.06245e-11	Y	9.37348e-11	Y	0.0182548	0.0621303	N
T0-T14-T90	cg13763783	2.09e-08	4.41878e-10	Y	1.99148e-08	Y	0.169375	0.267145	N
T0-T14-T90	cg19346823	5.96e-08	2.26664e-07	Y	1.6736e-06	Y	0.0163626	0.0577155	N
T0-T14-T90	cg10710218	3.48e-07	4.55876e-06	Y	1.57853e-07	Y	0.111175	0.19937	N
T0-T14-T90	cg16926388	3.72e-07	4.1243e-06	Y	1.8428e-07	Y	0.80001	0.843489	N
T0-T14-T90	cg16548306	4.37e-07	1.7793e-08	Y	2.27956e-07	Y	0.00274149	0.0203672	Y
T0-T14-T90	cg20012885	5.44e-07	5.87222e-07	Y	2.11585e-06	Y	0.0317667	0.0867991	N
T0-T14-T90	cg06221058	7.24e-07	8.47433e-09	Y	4.17744e-07	Y	0.000258181	0.00626088	Y
T0-T14-T90	cg20178603	9.46e-07	4.56337e-07	Y	8.71319e-06	Y	0.246623	0.354407	N
T0-T14-T90	cg18120193	9.61e-07	5.40121e-08	Y	5.17131e-07	Y	0.000793531	0.00957702	Y
T0-T14-T90	cg20032789	9.77e-07	2.45191e-06	Y	2.21946e-07	Y	0.0487602	0.116784	N
T0-T14-T90	cg13700315	1.06e-06	6.00991e-07	Y	1.41757e-06	Y	0.758457	0.812932	N
T0-T14-T90	cg24791271	1.22e-06	5.48191e-08	Y	1.19492e-06	Y	0.0119474	0.0493146	Y
T0-T14-T90	cg03278811	1.26e-06	2.06612e-06	Y	2.36079e-06	Y	0.947515	0.952424	N
T0-T14-T90	cg18695509	1.47e-06	1.46935e-07	Y	2.42637e-06	Y	0.00110978	0.0113314	Y
T0-T14-T90	cg24458874	1.55e-06	4.42596e-07	Y	1.34979e-06	Y	0.382472	0.469617	N
T0-T14-T90	cg11675492	1.74e-06	3.20572e-07	Y	2.03555e-05	N	0.0519767	0.118629	N
T0-T14-T90	cg14330126	1.79e-06	2.02649e-07	Y	3.49273e-07	Y	0.0214975	0.0683691	N
T0-T14-T90	cg09705531	1.9e-06	5.92638e-06	Y	2.12769e-06	Y	6.17222e-05	0.00304658	Y
T0-T14-T90	cg19327375	1.93e-06	6.70763e-09	Y	5.01697e-07	Y	0.0196433	0.0657034	N
T0-T14-T90	cg09920172	2.06e-06	0.00347133	N	0.00154617	N	0.345146	0.437608	N
T0-T14-T90	cg00653312	2.5e-06	8.19736e-06	Y	3.09463e-05	N	0.0639645	0.132012	N
T0-T14-T90	cg13234861	2.75e-06	1.82278e-07	Y	3.81118e-06	Y	0.0537943	0.12135	N
T0-T14-T90	cg16580762	2.86e-06	4.56628e-08	Y	3.99114e-06	Y	0.0433276	0.1064	N
T0-T14-T90	cg19642252	2.89e-06	8.47694e-06	Y	3.99585e-06	Y	0.345932	0.437608	N
T0-T14-T90	cg04307169	3.19e-06	3.41875e-06	Y	1.22767e-05	N	0.00711275	0.0354934	Y
T0-T14-T90	cg21192034	3.29e-06	1.07887e-07	Y	9.41486e-07	Y	0.552375	0.630357	N
T0-T14-T90	cg15195990	3.29e-06	1.53471e-05	N	2.61291e-05	N	0.0679839	0.13667	N
T0-T14-T90	cg07947039	3.31e-06	7.32887e-07	Y	6.99801e-06	Y	0.0203882	0.0659219	N
T0-T14-T90	cg16088466	3.45e-06	1.23754e-06	Y	1.33376e-05	N	0.314886	0.4223	N
T0-T14-T90	cg03640679	3.62e-06	9.94748e-07	Y	3.68576e-06	Y	0.322167	0.4223	N
T0-T14-T90	cg00804504	3.96e-06	9.61061e-08	Y	4.13051e-05	N	0.610003	0.684854	N
T0-T14-T90	cg11112605	4e-06	0.000484137	N	4.91477e-06	Y	0.317023	0.4223	N
T0-T14-T90	cg04977983	4.19e-06	3.76864e-05	N	9.45627e-06	Y	0.000477788	0.00772423	Y
T0-T14-T90	cg13336326	4.28e-06	5.06311e-05	N	5.91968e-06	Y	0.039439	0.100705	N
T0-T14-T90	cg21714610	4.36e-06	2.04285e-07	Y	6.43122e-07	Y	0.0251431	0.0758194	N
T0-T14-T90	cg07437919	4.66e-06	2.64514e-08	Y	4.82398e-06	Y	0.141911	0.239398	N
T0-T14-T90	cg26245871	4.66e-06	0.000165209	N	8.90288e-05	N	0.240043	0.35279	N
T0-T14-T90	cg12528637	4.81e-06	8.60551e-07	Y	4.88689e-06	Y	0.892119	0.915721	N
T0-T14-T90	cg24957964	4.88e-06	4.07445e-06	Y	2.68351e-05	N	0.0156397	0.0572471	N
T0-T14-T90	cg15793280	4.99e-06	7.16761e-08	Y	1.97845e-06	Y	0.00713528	0.0354934	Y
T0-T14-T90	cg18676539	5.15e-06	7.71848e-07	Y	5.84873e-06	Y	0.39537	0.479386	N
T0-T14-T90	cg27253782	5.24e-06	4.15189e-06	Y	2.08746e-07	Y	0.00317708	0.0212536	Y
T0-T14-T90	cg10278088	5.66e-06	1.38672e-07	Y	4.83384e-06	Y	0.153682	0.248452	N
T0-T14-T90	cg03352153	5.71e-06	6.96979e-06	Y	2.57446e-06	Y	0.624102	0.689556	N
T0-T14-T90	cg13562602	5.79e-06	4.56431e-06	Y	9.03729e-06	Y	0.10712	0.19605	N
T0-T14-T90	cg00057521	5.88e-06	2.63995e-08	Y	1.40536e-06	Y	0.0553534	0.123432	N
T0-T14-T90	cg06640637	5.88e-06	9.61838e-06	Y	6.59344e-05	N	0.765275	0.815733	N
T0-T14-T90	cg17611548	5.97e-06	1.58173e-07	Y	6.76155e-06	Y	0.205481	0.313884	N
T0-T14-T90	cg26305608	6.26e-06	1.06847e-07	Y	8.34831e-06	Y	0.0880374	0.170792	N
T0-T14-T90	cg02297541	6.32e-06	5.49924e-05	N	6.30669e-06	Y	0.244927	0.354407	N
T0-T14-T90	cg10813029	6.58e-06	9.23838e-06	Y	5.86729e-06	Y	0.0201033	0.0659219	N
T0-T14-T90	cg26836824	6.77e-06	0.00048271	N	1.5392e-05	N	0.61072	0.684854	N
T0-T14-T90	cg12842722	6.85e-06	1.06435e-07	Y	9.18312e-06	Y	0.1102	0.19937	N
T0-T14-T90	cg22132815	7.03e-06	3.71053e-07	Y	4.0405e-06	Y	0.224436	0.337524	N
T0-T14-T90	cg05880739	7.14e-06	9.01729e-07	Y	3.49097e-05	N	0.0683348	0.13667	N
T0-T14-T90	cg12660913	7.33e-06	1.02222e-07	Y	2.33834e-06	Y	0.0254034	0.0758194	N
T0-T14-T90	cg08481354	7.35e-06	1.29219e-05	N	4.23746e-06	Y	0.348181	0.437608	N
T0-T14-T90	cg05258102	7.45e-06	6.48208e-08	Y	6.61307e-06	Y	2.13122e-06	0.000413458	Y
T0-T14-T90	cg22146772	7.47e-06	6.00921e-05	N	1.12686e-05	N	0.0112932	0.0476278	Y
T0-T14-T90	cg01037323	7.68e-06	1.43774e-06	Y	4.73448e-06	Y	0.226373	0.337818	N
T0-T14-T90	cg22199410	8.1e-06	1.31911e-05	N	5.00757e-06	Y	0.0335945	0.0905186	N
T0-T14-T90	cg13500471	8.43e-06	1.50249e-07	Y	1.5187e-05	N	0.339642	0.437608	N
T0-T14-T90	cg19002137	8.76e-06	2.72368e-05	N	1.01303e-05	N	0.890943	0.915721	N
T0-T14-T90	cg00471000	8.87e-06	2.78157e-07	Y	3.914e-07	Y	0.0278543	0.0802632	N
T0-T14-T90	cg15209695	9.06e-06	2.53388e-06	Y	6.71239e-06	Y	0.480378	0.564808	N
T0-T14-T90	cg01745411	9.08e-06	2.73191e-06	Y	1.13585e-05	N	7.85201e-05	0.00304658	Y
T0-T14-T90	cg07084154	9.21e-06	4.26748e-06	Y	2.0347e-05	N	0.381525	0.469617	N
T0-T14-T90	cg24235816	9.29e-06	1.25536e-06	Y	3.80023e-05	N	0.797363	0.843489	N
T0-T14-T90	cg27038139	9.33e-06	2.91294e-07	Y	6.82589e-06	Y	0.0399704	0.100705	N
T14-T0	cg01249024	2.401e-06	1.84846e-06	Y	1.14426e-06	Y	0.0187046	0.103677	N
T14-T0	cg02297541	6.25581e-07	1.29595e-05	N	9.08275e-07	Y	0.241456	0.477984	N
T14-T0	cg03640679	6.97569e-06	1.17067e-06	Y	6.82857e-06	Y	0.0495534	0.181384	N
T14-T0	cg04909958	6.32737e-06	2.97956e-06	Y	9.66374e-05	N	0.449737	0.671147	N
T14-T0	cg06889146	7.25657e-06	3.98597e-06	Y	5.62818e-06	Y	0.0339087	0.146184	N
T14-T0	cg06938630	4.76595e-06	0.000996463	N	2.89995e-06	Y	0.434459	0.660192	N
T14-T0	cg07019187	9.105e-06	0.000126047	N	7.26456e-06	Y	0.00140131	0.0226545	Y
T14-T0	cg07084154	1.70193e-06	3.94476e-07	Y	1.10211e-06	Y	0.30294	0.549256	N
T14-T0	cg09705531	1.26885e-07	3.8838e-07	Y	1.4632e-07	Y	9.85769e-06	0.00191239	Y
T14-T0	cg09920172	1.28704e-06	9.24177e-06	Y	5.45281e-06	Y	0.185236	0.417857	N
T14-T0	cg10271974	9.20656e-06	0.000224104	N	7.29264e-06	Y	0.466598	0.680601	N
T14-T0	cg10813029	8.02363e-07	0.000303337	N	8.55326e-07	Y	0.0353067	0.148902	N
T14-T0	cg11112605	4.83504e-06	0.000593316	N	2.18323e-06	Y	0.16576	0.380209	N
T14-T0	cg12598528	8.4817e-06	6.24897e-06	Y	5.00116e-06	Y	0.101081	0.272357	N
T14-T0	cg13562602	2.3488e-06	2.85006e-07	Y	2.15678e-06	Y	0.0479048	0.178722	N
T14-T0	cg13700315	7.60613e-07	1.49879e-06	Y	2.57145e-07	Y	0.491425	0.709669	N
T14-T0	cg13849515	7.91772e-06	1.04541e-05	N	7.07823e-06	Y	0.225332	0.464428	N
T14-T0	cg14337655	9.46852e-06	0.000122793	N	1.50567e-05	N	0.131209	0.32634	N
T14-T0	cg15775152	4.75206e-06	2.51532e-06	Y	8.3373e-06	Y	0.0938024	0.259967	N
T14-T0	cg15931047	6.85749e-06	2.76687e-06	Y	1.04146e-05	N	0.411879	0.639236	N
T14-T0	cg16088466	6.23895e-06	1.35195e-06	Y	2.30182e-05	N	0.268967	0.506598	N
T14-T0	cg17137077	6.17978e-06	2.38495e-06	Y	1.5794e-05	N	0.00234784	0.0305913	Y
T14-T0	cg18120193	2.47013e-06	2.33434e-07	Y	2.0693e-06	Y	0.000679789	0.0131879	Y
T14-T0	cg18296001	7.04156e-06	1.09622e-06	Y	6.3723e-06	Y	0.00186586	0.0278443	Y
T14-T0	cg18794793	2.72346e-06	3.6449e-07	Y	3.5435e-06	Y	5.35607e-05	0.00303867	Y
T14-T0	cg19346823	4.84133e-08	1.58389e-07	Y	6.77758e-07	Y	0.153867	0.364026	N
T14-T0	cg19809077	7.89208e-06	4.89726e-06	Y	9.16559e-06	Y	0.00899019	0.0645961	N
T14-T0	cg20032789	1.4156e-07	2.77354e-07	Y	5.37515e-08	Y	0.096081	0.262531	N
T14-T0	cg20782252	1.55493e-06	4.21908e-06	Y	7.84572e-07	Y	0.0633584	0.213484	N
T14-T0	cg21714610	1.14092e-06	5.16891e-08	Y	4.13509e-07	Y	0.0029167	0.035365	Y
T14-T0	cg22229948	5.12308e-06	8.54683e-07	Y	7.76011e-06	Y	0.166586	0.380209	N
T14-T0	cg22973751	9.66236e-06	1.24108e-05	N	5.04855e-05	N	0.864556	0.926652	N
T14-T0	cg22995183	1.02126e-06	2.78559e-05	N	9.11402e-07	Y	0.359871	0.622708	N
T14-T0	cg24458874	1.23095e-06	6.80615e-07	Y	1.24721e-06	Y	0.938339	0.963163	N
T14-T0	cg24791271	1.4516e-06	8.41953e-08	Y	1.37439e-06	Y	0.00420781	0.0453508	Y
T14-T0	cg25764120	9.07573e-06	0.000199681	N	5.47779e-05	N	0.0528067	0.189713	N
T14-T0	cg26085663	3.80038e-06	5.9112e-06	Y	4.3198e-06	Y	0.00373929	0.0426719	Y
T14-T0	cg26624673	9.74094e-06	1.98275e-05	N	6.8839e-06	Y	0.0683933	0.217513	N
T14-T0	cg26836824	2.4744e-06	0.00166136	N	2.6861e-06	Y	0.796541	0.926652	N
T90-T0	cg00418999	2.20864e-08	7.6056e-10	Y	1.02747e-09	Y	0.00269805	0.0778362	N
T90-T0	cg00461770	5.2809e-06	3.24756e-06	Y	7.42078e-06	Y	0.0274558	0.190229	N
T90-T0	cg01037323	5.4317e-06	2.04044e-06	Y	2.66291e-06	Y	0.0957117	0.402799	N
T90-T0	cg01964009	1.07298e-06	3.43317e-06	Y	2.23222e-06	Y	0.181578	0.541939	N
T90-T0	cg02197419	5.94566e-06	5.76448e-06	Y	1.25972e-05	N	0.732784	0.836236	N
T90-T0	cg04977983	3.96882e-06	3.34484e-06	Y	3.41239e-06	Y	0.00711042	0.114952	N
T90-T0	cg06013215	1.58423e-08	8.41454e-08	Y	8.18981e-07	Y	3.03273e-05	0.00588349	Y
T90-T0	cg06336736	3.18172e-06	2.72333e-06	Y	2.36843e-05	N	0.193467	0.544989	N
T90-T0	cg08995662	2.6941e-06	0.000117583	N	2.74572e-05	N	0.482518	0.678322	N
T90-T0	cg10603070	8.14925e-06	0.000426295	N	4.74578e-06	Y	0.468401	0.678133	N
T90-T0	cg10710218	2.28066e-06	1.63037e-05	N	1.08621e-06	Y	0.094092	0.402799	N
T90-T0	cg11118566	9.00425e-06	4.18304e-06	Y	2.66049e-05	N	0.436894	0.662167	N
T90-T0	cg11675492	1.03247e-06	1.51749e-07	Y	9.53056e-06	Y	0.0778778	0.377707	N
T90-T0	cg12371105	4.51268e-06	1.04496e-06	Y	3.97788e-05	N	0.424021	0.648534	N
T90-T0	cg13508136	8.92514e-06	2.99198e-06	Y	3.39986e-05	N	0.477184	0.678322	N
T90-T0	cg13763783	3.47372e-06	1.27896e-06	Y	1.18736e-06	Y	0.146366	0.489569	N
T90-T0	cg14330126	2.3024e-06	3.61614e-06	Y	5.76324e-07	Y	0.0176125	0.158035	N
T90-T0	cg15817376	6.30846e-06	3.22203e-06	Y	8.58243e-06	Y	0.00196885	0.0778362	N
T90-T0	cg16926388	1.23531e-06	5.00216e-06	Y	2.67923e-07	Y	0.718028	0.829151	N
T90-T0	cg17611548	5.68744e-06	3.80652e-06	Y	6.86833e-06	Y	0.225931	0.547882	N
T90-T0	cg18149745	1.09254e-11	3.56289e-07	Y	1.05816e-10	Y	0.0140348	0.158035	N
T90-T0	cg18695509	8.06534e-06	2.53303e-06	Y	6.6865e-06	Y	0.00907734	0.135462	N
T90-T0	cg19002137	8.73503e-06	2.51889e-05	N	5.26349e-06	Y	0.98836	0.992631	N
T90-T0	cg20012885	1.50147e-07	7.30489e-08	Y	6.17731e-07	Y	0.0627921	0.33838	N
T90-T0	cg20596647	5.16618e-06	3.26515e-05	N	9.12755e-06	Y	0.938294	0.96824	N
T90-T0	cg22066168	6.74261e-06	2.13649e-06	Y	1.78374e-06	Y	0.293409	0.580698	N
T90-T0	cg22132815	3.15834e-06	1.56636e-06	Y	2.14869e-06	Y	0.369946	0.625455	N
T90-T0	cg22146772	5.41514e-06	3.89136e-05	N	8.38381e-06	Y	0.00320974	0.0778362	N
T90-T0	cg23954759	4.93465e-06	1.05257e-06	Y	1.48227e-06	Y	0.205073	0.544989	N
T90-T0	cg24957964	2.88413e-06	3.69594e-06	Y	2.54224e-05	N	0.0170925	0.158035	N
T90-T0	cg25964954	2.93881e-06	2.12581e-06	Y	3.00282e-05	N	0.0495932	0.289515	N
T90-T0	cg26245871	1.94217e-06	5.17769e-05	N	3.91759e-05	N	0.298035	0.580698	N
T90-T0	cg26592283	2.56738e-07	3.69759e-07	Y	1.06142e-08	Y	0.00046747	0.0302297	Y
T90-T0	cg27130578	3.98975e-06	9.15262e-05	N	4.19032e-05	N	0.501695	0.690275	N
T90-T0	cg27176425	2.513e-06	1.36082e-06	Y	2.53545e-06	Y	0.316447	0.595869	N
T90-T0	cg27310486	9.475e-06	8.40591e-06	Y	1.03322e-07	Y	0.130152	0.460002	N
T90-T14	cg00012100	9.01729e-07	1.72724e-08	Y	5.18661e-06	Y	0.161103	0.286734	N
T90-T14	cg00057521	2.64664e-07	6.64841e-10	Y	5.77009e-07	Y	0.0302463	0.0931393	N
T90-T14	cg00149093	7.65733e-06	2.36407e-08	Y	3.66385e-05	N	0.830437	0.900026	N
T90-T14	cg00439750	1.05976e-06	6.94535e-06	Y	2.31783e-06	Y	0.0400482	0.112599	N
T90-T14	cg00653312	3.96604e-08	2.35026e-07	Y	1.78835e-06	Y	0.0244202	0.0851687	N
T90-T14	cg00658007	8.32893e-06	1.0354e-05	N	6.57443e-05	N	0.00348497	0.0354397	Y
T90-T14	cg00804504	2.33355e-06	2.16206e-08	Y	1.6295e-05	N	0.197675	0.321552	N
T90-T14	cg00955547	8.57833e-06	3.89012e-06	Y	1.06265e-05	N	0.00564852	0.0365271	Y
T90-T14	cg01035619	5.44602e-06	5.64338e-05	N	7.73233e-06	Y	0.164083	0.289383	N
T90-T14	cg01139433	8.88855e-06	9.69132e-06	Y	1.56362e-06	Y	0.00288307	0.0329009	Y
T90-T14	cg01338228	7.21795e-06	1.66871e-07	Y	1.50726e-05	N	0.0236706	0.0851687	N
T90-T14	cg01525935	8.66782e-06	4.75214e-07	Y	9.41388e-06	Y	0.0105688	0.0528435	N
T90-T14	cg01745411	1.22847e-06	2.44791e-07	Y	8.9047e-07	Y	0.000447352	0.00723219	Y
T90-T14	cg02077998	6.9278e-06	2.47134e-07	Y	1.34205e-05	N	0.0254531	0.0851687	N
T90-T14	cg02191674	5.9698e-06	6.027e-07	Y	4.42618e-06	Y	0.394959	0.552926	N
T90-T14	cg02309431	6.77653e-06	0.00498413	N	1.41931e-06	Y	0.145457	0.263725	N
T90-T14	cg02715685	7.2973e-06	2.28188e-05	N	2.18405e-05	N	0.0454273	0.122401	N
T90-T14	cg02913511	4.74989e-06	4.50308e-08	Y	1.17907e-05	N	0.0238803	0.0851687	N
T90-T14	cg02997048	5.34643e-06	1.17747e-07	Y	9.26667e-06	Y	0.000215089	0.00576977	Y
T90-T14	cg03005831	8.26029e-06	3.15743e-08	Y	4.6835e-06	Y	0.0914222	0.190709	N
T90-T14	cg03041277	4.1962e-06	4.1822e-08	Y	1.45088e-05	N	0.141211	0.261149	N
T90-T14	cg03278811	2.47732e-06	2.64978e-06	Y	1.17601e-05	N	0.941274	0.976509	N
T90-T14	cg03352153	6.70608e-06	2.48769e-05	N	2.39552e-06	Y	0.484506	0.653168	N
T90-T14	cg03787988	1.23921e-06	2.76754e-06	Y	7.52817e-07	Y	0.00511501	0.0354397	Y
T90-T14	cg04251521	2.94475e-06	6.95454e-08	Y	1.61228e-06	Y	0.000683673	0.0102025	Y
T90-T14	cg04307169	1.46111e-06	1.09693e-06	Y	6.45009e-06	Y	0.0233436	0.0851687	N
T90-T14	cg05258102	1.55555e-07	2.25887e-09	Y	1.44693e-07	Y	0.000214687	0.00576977	Y
T90-T14	cg05325284	6.75594e-07	6.5392e-07	Y	3.48498e-06	Y	0.995262	0.995262	N
T90-T14	cg05692899	4.78891e-06	7.79883e-08	Y	7.24136e-06	Y	0.243807	0.375386	N
T90-T14	cg06013215	2.10236e-10	6.058e-09	Y	1.10339e-08	Y	0.00472593	0.0354397	Y
T90-T14	cg06221058	5.19396e-08	5.49146e-09	Y	5.36921e-08	Y	0.000109477	0.00470855	Y
T90-T14	cg06918569	9.24319e-06	0.000129905	N	1.85092e-05	N	0.0825465	0.179141	N
T90-T14	cg07303091	1.38486e-07	1.98369e-09	Y	2.5993e-07	Y	7.27745e-05	0.00470855	Y
T90-T14	cg07437919	2.01503e-06	1.23939e-08	Y	1.07927e-06	Y	0.137153	0.258327	N
T90-T14	cg07947039	2.28085e-06	1.9209e-07	Y	2.97216e-06	Y	0.0382382	0.109091	N
T90-T14	cg08294633	3.8295e-06	2.04178e-07	Y	1.18046e-06	Y	0.00259132	0.0314198	Y
T90-T14	cg08335497	8.35172e-07	6.60123e-08	Y	1.85212e-06	Y	0.27678	0.419495	N
T90-T14	cg08837807	6.88699e-06	2.33743e-05	N	1.16711e-05	N	0.177454	0.301983	N
T90-T14	cg09167301	4.38329e-06	1.09325e-08	Y	1.06043e-05	N	3.02664e-05	0.00470855	Y
T90-T14	cg09222287	8.98418e-06	3.1034e-06	Y	3.53144e-05	N	0.00030703	0.0066182	Y
T90-T14	cg09263206	2.56817e-06	8.96738e-08	Y	3.21809e-06	Y	0.0236249	0.0851687	N
T90-T14	cg09425179	5.33737e-06	2.74687e-08	Y	8.00343e-06	Y	0.0255068	0.0851687	N
T90-T14	cg09955188	3.74298e-06	3.43656e-06	Y	6.43347e-06	Y	0.0662781	0.159324	N
T90-T14	cg10278088	3.97365e-07	5.80951e-09	Y	4.03451e-07	Y	0.131298	0.249724	N
T90-T14	cg10423893	1.48005e-06	3.95392e-06	Y	0.000110149	N	0.0732457	0.169163	N
T90-T14	cg10439113	2.63049e-06	3.18396e-08	Y	4.52606e-06	Y	0.288554	0.433949	N
T90-T14	cg10491653	3.09399e-06	1.09004e-07	Y	2.36413e-06	Y	0.00501313	0.0354397	Y
T90-T14	cg11233228	3.52416e-06	1.82604e-08	Y	3.47796e-06	Y	0.00353153	0.0354397	Y
T90-T14	cg11263235	9.434e-06	5.61086e-08	Y	1.4852e-05	N	0.0817732	0.179141	N
T90-T14	cg11672632	2.25727e-06	4.92184e-07	Y	1.30156e-05	N	0.0199089	0.0832893	N
T90-T14	cg12177677	8.60534e-06	2.35279e-07	Y	5.04493e-06	Y	0.0290801	0.0909927	N
T90-T14	cg12192828	9.25591e-07	6.13468e-08	Y	5.75769e-07	Y	0.0268623	0.0854309	N
T90-T14	cg12348519	2.89527e-06	9.19796e-07	Y	6.84159e-07	Y	0.0447096	0.122164	N
T90-T14	cg12660913	2.0856e-07	6.7404e-09	Y	8.37959e-08	Y	0.0346926	0.100453	N
T90-T14	cg12840819	4.20008e-06	3.48929e-08	Y	3.39328e-06	Y	0.0259018	0.0851687	N
T90-T14	cg12842722	3.88713e-06	2.32749e-08	Y	7.56232e-06	Y	0.0808791	0.179141	N
T90-T14	cg13234861	3.07003e-06	8.0513e-08	Y	2.49879e-06	Y	0.0164738	0.0767953	N
T90-T14	cg13257395	4.68651e-06	9.12453e-09	Y	2.08685e-05	N	0.0171784	0.0767953	N
T90-T14	cg13453973	3.33118e-06	1.16889e-05	N	6.89161e-06	Y	0.0687138	0.160608	N
T90-T14	cg13500471	1.12505e-06	2.78713e-08	Y	2.27242e-06	Y	0.35219	0.502389	N
T90-T14	cg13512537	8.75883e-06	3.13001e-07	Y	2.82195e-06	Y	0.0742334	0.169427	N
T90-T14	cg13525197	6.4119e-06	3.12947e-08	Y	1.88739e-05	N	0.00448591	0.0354397	Y
T90-T14	cg13700315	5.60386e-06	4.85135e-06	Y	2.00046e-05	N	0.603393	0.745594	N
T90-T14	cg13720262	1.81537e-06	2.71045e-07	Y	2.89941e-06	Y	0.0248315	0.0851687	N
T90-T14	cg13763783	1.51386e-07	3.27824e-09	Y	1.45832e-07	Y	0.105835	0.216127	N
T90-T14	cg14264994	2.83313e-06	3.94898e-08	Y	8.04992e-06	Y	0.0168095	0.0767953	N
T90-T14	cg14669747	1.00813e-06	3.20491e-07	Y	1.37728e-06	Y	0.000237929	0.00576977	Y
T90-T14	cg15083521	7.20052e-06	2.66059e-05	N	1.99087e-05	N	0.0218879	0.0851687	N
T90-T14	cg15195990	3.74568e-06	1.11378e-05	N	3.51595e-05	N	0.0475096	0.126258	N
T90-T14	cg15340431	3.86226e-06	2.16732e-07	Y	4.95874e-06	Y	0.00409863	0.0354397	Y
T90-T14	cg15793280	9.0743e-06	7.72778e-08	Y	5.31429e-06	Y	0.171288	0.299369	N
T90-T14	cg15824681	7.68926e-06	7.05805e-07	Y	2.14513e-06	Y	0.590085	0.733823	N
T90-T14	cg16088466	3.4237e-06	1.73009e-06	Y	3.15564e-05	N	0.0545991	0.135798	N
T90-T14	cg16548306	4.02661e-08	3.63536e-09	Y	2.88293e-08	Y	0.0050562	0.0354397	Y
T90-T14	cg16580762	3.13383e-07	2.89025e-09	Y	2.82582e-07	Y	0.00460788	0.0354397	Y
T90-T14	cg16681439	6.7087e-06	5.97379e-07	Y	6.68942e-05	N	0.66482	0.779229	N
T90-T14	cg16799206	5.16559e-06	6.52014e-08	Y	1.12579e-05	N	0.0327593	0.0977739	N
T90-T14	cg16930855	1.30326e-06	1.61616e-08	Y	3.72788e-06	Y	0.0668396	0.159324	N
T90-T14	cg17759564	7.62196e-06	1.27989e-07	Y	9.89866e-06	Y	0.00639916	0.0400463	Y
T90-T14	cg17796043	8.83031e-06	5.47042e-08	Y	1.56343e-05	N	0.00705903	0.0414985	Y
T90-T14	cg18057618	2.99327e-07	1.36173e-09	Y	1.28813e-07	Y	0.219488	0.346184	N
T90-T14	cg18149745	7.9227e-09	2.97159e-05	N	1.14426e-08	Y	0.455115	0.626183	N
T90-T14	cg18163155	7.19872e-06	2.61417e-06	Y	1.88592e-05	N	0.235125	0.364915	N
T90-T14	cg18298785	8.6893e-06	8.08662e-07	Y	4.95401e-06	Y	8.5744e-05	0.00470855	Y
T90-T14	cg18514076	9.13258e-06	0.000274873	N	0.00081207	N	0.19231	0.318873	N
T90-T14	cg18676539	1.2473e-06	1.35628e-07	Y	1.82946e-06	Y	0.305272	0.454957	N
T90-T14	cg19256121	9.14534e-06	1.85353e-05	N	1.87287e-05	N	0.111058	0.21985	N
T90-T14	cg19327375	1.66119e-06	1.25464e-08	Y	9.59319e-07	Y	0.00687508	0.0414985	Y
T90-T14	cg19447354	9.18215e-07	2.52089e-08	Y	3.62644e-07	Y	0.964414	0.984718	N
T90-T14	cg19642252	4.97472e-06	1.0955e-05	N	1.22523e-05	N	0.141343	0.261149	N
T90-T14	cg20178603	4.69503e-06	8.89258e-07	Y	3.15041e-05	N	0.307214	0.454957	N
T90-T14	cg20464951	1.16864e-06	1.34693e-08	Y	1.14655e-06	Y	0.00752954	0.0429627	Y
T90-T14	cg20928950	8.60227e-06	8.77648e-07	Y	3.37461e-05	N	0.00968015	0.0507554	N
T90-T14	cg20961045	1.70296e-06	9.64565e-09	Y	5.14541e-07	Y	0.200999	0.321552	N
T90-T14	cg20975835	7.46478e-07	4.26822e-08	Y	2.57086e-06	Y	0.0178134	0.0767953	N
T90-T14	cg21162828	9.38083e-06	3.93036e-06	Y	2.81331e-06	Y	0.549382	0.705828	N
T90-T14	cg21348138	8.20313e-06	9.90732e-09	Y	1.32e-05	N	0.109682	0.219365	N
T90-T14	cg22211300	5.11997e-06	1.83848e-07	Y	2.51865e-05	N	0.0206911	0.0836266	N
T90-T14	cg22586275	3.04524e-06	1.57382e-06	Y	2.72207e-07	Y	0.891443	0.936537	N
T90-T14	cg22594808	2.49036e-06	4.0459e-07	Y	2.31963e-06	Y	0.000121354	0.00470855	Y
T90-T14	cg22934950	2.24208e-06	2.58431e-08	Y	1.89792e-06	Y	0.0516976	0.130251	N
T90-T14	cg24235816	2.5084e-06	4.89799e-08	Y	3.99732e-06	Y	0.767703	0.846218	N
T90-T14	cg24691453	3.95484e-07	3.2937e-09	Y	2.72636e-07	Y	0.017441	0.0767953	N
T90-T14	cg25319070	5.11062e-06	7.94839e-08	Y	1.42871e-05	N	0.45834	0.626183	N
T90-T14	cg25737411	6.55373e-06	1.23944e-05	N	0.00217114	N	0.00120999	0.0156492	Y
T90-T14	cg25995968	9.01978e-06	1.39384e-05	N	4.84342e-05	N	0.689856	0.790915	N
T90-T14	cg26172342	8.54196e-07	1.30702e-07	Y	1.87135e-07	Y	0.17557	0.301983	N
T90-T14	cg26305608	1.1744e-06	2.76618e-08	Y	2.36904e-06	Y	0.0878853	0.185323	N
T90-T14	cg26592283	1.17271e-07	1.15576e-06	Y	5.8272e-08	Y	0.0106232	0.0528435	N
T90-T14	cg26649643	9.96911e-06	1.35191e-06	Y	4.08865e-05	N	0.0240358	0.0851687	N
T90-T14	cg26786136	9.44738e-06	5.59747e-06	Y	0.00158136	N	0.00088226	0.0122256	Y
T90-T14	cg26976356	4.09625e-06	9.21344e-08	Y	7.79202e-06	Y	0.00820197	0.0454624	Y
T90-T14	cg27038139	3.87115e-06	6.47449e-08	Y	4.62953e-06	Y	0.0343003	0.100453	N
T90-T14	cg27138755	5.93072e-06	1.02914e-06	Y	0.000223463	N	0.202213	0.321552	N
T90-T14	ch.5.357603F	6.60597e-06	7.02668e-08	Y	2.03555e-06	Y	0.715372	0.802209	N

## Sheet: p9
Table S9. The associations between seasonality and top CpG sites associated with BCG effect
CpG	pheno	BETA	SE	P	P.adj
cg18149745	season	0.00441595	0.0112069	0.693869	0.932922
cg06013215	season	0.0202761	0.0099309	0.0421697	0.797527
cg26592283	season	-0.0383324	0.0235383	0.104604	0.906423
cg00418999	season	0.00324985	0.0200704	0.87149	0.961298
cg13763783	season	0.00282116	0.0260172	0.913733	0.961298
cg19346823	season	0.0203157	0.0164756	0.21864	0.906423
cg10710218	season	0.010304	0.0116368	0.376706	0.906423
cg16926388	season	-0.00620465	0.0100889	0.539083	0.906423
cg16548306	season	0.00195032	0.00949929	0.837486	0.961298
cg20012885	season	-0.0174083	0.0119058	0.14488	0.906423
cg06221058	season	0.0159803	0.0163951	0.330596	0.906423
cg20178603	season	-0.0340492	0.0259471	0.190569	0.906423
cg18120193	season	0.0245861	0.0181082	0.175705	0.906423
cg20032789	season	-0.0564052	0.0309667	0.0696615	0.900955
cg13700315	season	0.0183355	0.0139727	0.190576	0.906423
cg24791271	season	0.00542407	0.00759255	0.475613	0.906423
cg03278811	season	0.00575924	0.00819579	0.482855	0.906423
cg18695509	season	0.00168096	0.0141956	0.905829	0.961298
cg24458874	season	0.0297965	0.027214	0.274556	0.906423
cg11675492	season	0.0138899	0.0104183	0.183603	0.906423
cg14330126	season	-0.0230349	0.0322664	0.475919	0.906423
cg09705531	season	0.00548639	0.00553274	0.322287	0.906423
cg19327375	season	0.022088	0.0193894	0.255657	0.906423
cg09920172	season	0.0527047	0.0254143	0.0390615	0.797527
cg00653312	season	-0.0061989	0.0123672	0.61662	0.921003
cg13234861	season	0.0139995	0.0130655	0.284928	0.906423
cg16580762	season	-0.00360578	0.0137593	0.793478	0.961298
cg19642252	season	-0.00878127	0.013376	0.512076	0.906423
cg04307169	season	0.00238439	0.0127321	0.85159	0.961298
cg21192034	season	-0.0131231	0.0122441	0.28479	0.906423
cg15195990	season	0.00577859	0.035322	0.870173	0.961298
cg07947039	season	0.0129395	0.01534	0.399704	0.906423
cg16088466	season	-0.0133706	0.019228	0.48743	0.906423
cg03640679	season	-0.000324046	0.0111198	0.976774	0.976774
cg00804504	season	0.0270693	0.0159381	0.0906051	0.906423
cg11112605	season	-0.00807337	0.0154958	0.6028	0.921003
cg04977983	season	-0.0318772	0.0163793	0.0526885	0.797527
cg13336326	season	0.0356245	0.0325311	0.274472	0.906423
cg21714610	season	0.0205374	0.0102527	0.0461832	0.797527
cg07437919	season	0.0242225	0.0164549	0.142193	0.906423
cg26245871	season	-0.0119842	0.0126673	0.344973	0.906423
cg12528637	season	-0.0326811	0.0190777	0.0878722	0.906423
cg24957964	season	0.00114923	0.0108006	0.915342	0.961298
cg15793280	season	-0.0135742	0.0134591	0.314109	0.906423
cg18676539	season	0.00093471	0.00892849	0.916702	0.961298
cg27253782	season	0.0267279	0.016091	0.0978873	0.906423
cg10278088	season	0.00274675	0.0144371	0.849254	0.961298
cg03352153	season	0.00159683	0.019189	0.933742	0.968695
cg13562602	season	0.00360911	0.00597901	0.546606	0.906423
cg00057521	season	-0.00660312	0.016925	0.696747	0.932922
cg06640637	season	0.0185049	0.0161201	0.252027	0.906423
cg17611548	season	0.00470978	0.0223814	0.833492	0.961298
cg26305608	season	0.00364325	0.00916478	0.691298	0.932922
cg02297541	season	0.00287866	0.0103304	0.780723	0.961298
cg10813029	season	-0.0119349	0.0138126	0.388335	0.906423
cg26836824	season	-0.00437378	0.0101548	0.66703	0.932922
cg12842722	season	0.00922943	0.0119218	0.439524	0.906423
cg22132815	season	0.000716514	0.016388	0.965159	0.975213
cg05880739	season	-0.0124513	0.0157564	0.430095	0.906423
cg12660913	season	0.00834367	0.0156493	0.594365	0.921003
cg08481354	season	0.010745	0.0151793	0.479648	0.906423
cg05258102	season	-0.00503846	0.0127995	0.69416	0.932922
cg22146772	season	-0.0175381	0.0140576	0.213283	0.906423
cg01037323	season	-0.00373431	0.0114596	0.744782	0.961298
cg22199410	season	0.00516598	0.0123203	0.675333	0.932922
cg13500471	season	-0.0123848	0.0163914	0.450577	0.906423
cg19002137	season	-0.0208224	0.00951544	0.029523	0.797527
cg00471000	season	-0.0024442	0.0168413	0.884718	0.961298
cg15209695	season	-0.00208826	0.0135609	0.877734	0.961298
cg01745411	season	-0.00799644	0.0128963	0.535752	0.906423
cg07084154	season	0.0159742	0.0228342	0.484808	0.906423
cg24235816	season	0.021067	0.0128368	0.101956	0.906423
cg27038139	season	-0.0130164	0.0151716	0.391698	0.906423
cg00012100	season	0.0108921	0.0154774	0.482213	0.906423
cg00149093	season	-0.0196841	0.0184183	0.286165	0.906423
cg00439750	season	0.00933492	0.0136941	0.49604	0.906423
cg00461770	season	-0.00694276	0.0169177	0.681855	0.932922
cg00658007	season	-0.000868232	0.0157041	0.955952	0.975213
cg00955547	season	-0.0136985	0.0148602	0.357458	0.906423
cg01035619	season	-0.00479955	0.00923987	0.603888	0.921003
cg01139433	season	-0.0301192	0.0153928	0.051432	0.797527
cg01249024	season	0.0207157	0.0135708	0.12808	0.906423
cg01338228	season	-0.0125081	0.020625	0.544734	0.906423
cg01525935	season	0.0163909	0.0304683	0.591052	0.921003
cg01964009	season	0.0157268	0.0133395	0.23947	0.906423
cg02077998	season	0.00227954	0.00939078	0.808393	0.961298
cg02191674	season	-0.0259959	0.0184861	0.160825	0.906423
cg02197419	season	-0.003201	0.0153336	0.834799	0.961298
cg02309431	season	0.00711141	0.014513	0.624537	0.921003
cg02715685	season	0.0177679	0.0197853	0.369981	0.906423
cg02913511	season	0.00218152	0.0093654	0.815993	0.961298
cg02997048	season	-0.00950224	0.0100989	0.347602	0.906423
cg03005831	season	0.00864731	0.0157831	0.584232	0.921003
cg03041277	season	-0.012762	0.0193827	0.510837	0.906423
cg03787988	season	0.00220797	0.0127327	0.862462	0.961298
cg04251521	season	-0.00221797	0.0146215	0.879545	0.961298
cg04909958	season	-0.0181009	0.0134287	0.178833	0.906423
cg05325284	season	0.0221561	0.0160528	0.168687	0.906423
cg05692899	season	0.00260898	0.00760604	0.73186	0.961298
cg06336736	season	0.0155323	0.0159888	0.33221	0.906423
cg06889146	season	0.00886368	0.0127232	0.48663	0.906423
cg06918569	season	-0.010956	0.0170151	0.520196	0.906423
cg06938630	season	0.00979196	0.0117085	0.403731	0.906423
cg07019187	season	0.00265779	0.0175817	0.879959	0.961298
cg07303091	season	-0.0108203	0.015022	0.471978	0.906423
cg08294633	season	-0.0084305	0.020108	0.675366	0.932922
cg08335497	season	-0.0116778	0.0239791	0.626662	0.921003
cg08837807	season	-0.000679773	0.0116037	0.953329	0.975213
cg08995662	season	0.0142436	0.011813	0.228988	0.906423
cg09167301	season	-0.000446791	0.0125783	0.971691	0.976726
cg09222287	season	-0.0399173	0.0276221	0.149606	0.906423
cg09263206	season	0.0175094	0.0195772	0.37193	0.906423
cg09425179	season	-0.0056705	0.0111896	0.612742	0.921003
cg09955188	season	-0.00144624	0.011889	0.903272	0.961298
cg10271974	season	0.000843276	0.0138064	0.951343	0.975213
cg10423893	season	0.00538353	0.0171693	0.754105	0.961298
cg10439113	season	0.00882452	0.0229727	0.70119	0.932922
cg10491653	season	0.00279079	0.0153175	0.855568	0.961298
cg10603070	season	0.00893688	0.0119348	0.454635	0.906423
cg11118566	season	-0.00114785	0.0116871	0.921836	0.961485
cg11233228	season	-0.0101167	0.00994991	0.310193	0.906423
cg11263235	season	-0.00785097	0.0110151	0.476629	0.906423
cg11672632	season	0.0292415	0.030799	0.343268	0.906423
cg12177677	season	0.0154401	0.0193502	0.425628	0.906423
cg12192828	season	-0.0078745	0.0190729	0.680041	0.932922
cg12348519	season	0.011224	0.0135595	0.408549	0.906423
cg12371105	season	0.018766	0.0218281	0.390721	0.906423
cg12598528	season	-0.00434231	0.0192755	0.821938	0.961298
cg12840819	season	-0.00637696	0.00997493	0.523181	0.906423
cg13257395	season	-0.00600576	0.00901954	0.506079	0.906423
cg13453973	season	0.00851751	0.0143903	0.554427	0.911515
cg13508136	season	0.0245345	0.0121747	0.0448935	0.797527
cg13512537	season	0.0137687	0.0177724	0.439193	0.906423
cg13525197	season	-0.00796853	0.01174	0.49789	0.906423
cg13720262	season	-0.0123455	0.0132649	0.352861	0.906423
cg13849515	season	0.00313395	0.012607	0.803872	0.961298
cg14264994	season	0.00827354	0.0141485	0.559203	0.911642
cg14337655	season	-0.00814196	0.0155736	0.601548	0.921003
cg14669747	season	0.0076056	0.0180105	0.673157	0.932922
cg15083521	season	-0.015559	0.0185172	0.401528	0.906423
cg15340431	season	-0.00839842	0.0122315	0.492921	0.906423
cg15775152	season	0.0195691	0.0153323	0.202955	0.906423
cg15817376	season	-0.0163155	0.0168124	0.33271	0.906423
cg15824681	season	-0.0174993	0.0196551	0.374101	0.906423
cg15931047	season	0.0219208	0.0241572	0.365008	0.906423
cg16681439	season	-0.0144257	0.0126106	0.253684	0.906423
cg16799206	season	0.0128758	0.014577	0.377877	0.906423
cg16930855	season	0.019956	0.016142	0.21745	0.906423
cg17137077	season	-0.0216659	0.0154981	0.16329	0.906423
cg17759564	season	-0.00290728	0.0109936	0.791637	0.961298
cg17796043	season	0.00268747	0.0130272	0.836717	0.961298
cg18057618	season	0.0228627	0.0119865	0.0575535	0.797527
cg18163155	season	-0.0160324	0.0181087	0.376775	0.906423
cg18296001	season	-0.00919746	0.00961075	0.339441	0.906423
cg18298785	season	-0.0255006	0.0117617	0.0310406	0.797527
cg18514076	season	-0.00198335	0.016808	0.906157	0.961298
cg18794793	season	-0.00602894	0.00880469	0.494105	0.906423
cg19256121	season	0.00699815	0.0218419	0.748917	0.961298
cg19447354	season	0.00485691	0.0122863	0.692933	0.932922
cg19809077	season	0.0137117	0.0192284	0.476415	0.906423
cg20464951	season	0.0408221	0.0211455	0.0546081	0.797527
cg20596647	season	0.0598167	0.0218593	0.00663073	0.797527
cg20782252	season	0.0113881	0.0139665	0.415585	0.906423
cg20928950	season	0.0046513	0.0148688	0.754662	0.961298
cg20961045	season	-0.00573516	0.0116848	0.623958	0.921003
cg20975835	season	0.00997262	0.0111926	0.373738	0.906423
cg21162828	season	-0.00178105	0.0125884	0.887595	0.961298
cg21348138	season	0.00799486	0.00972799	0.411906	0.906423
cg22066168	season	0.00648364	0.0132298	0.624483	0.921003
cg22211300	season	0.0151509	0.0103808	0.145608	0.906423
cg22229948	season	-0.00521267	0.0136134	0.702096	0.932922
cg22586275	season	-0.00899428	0.0141357	0.525142	0.906423
cg22594808	season	-0.0118659	0.0148264	0.424238	0.906423
cg22934950	season	-0.00813674	0.0132422	0.53944	0.906423
cg22973751	season	-0.00620501	0.0102808	0.546657	0.906423
cg22995183	season	0.01266	0.0124777	0.311219	0.906423
cg23954759	season	0.0177182	0.0237449	0.456214	0.906423
cg24691453	season	0.0031355	0.015191	0.836633	0.961298
cg25319070	season	-0.00196241	0.014615	0.893288	0.961298
cg25737411	season	-0.00869707	0.0150788	0.564581	0.91274
cg25764120	season	-0.067341	0.0261945	0.0106927	0.797527
cg25964954	season	0.0110216	0.0141126	0.435514	0.906423
cg25995968	season	0.00860174	0.0108672	0.429341	0.906423
cg26085663	season	-0.00345019	0.0185974	0.852963	0.961298
cg26172342	season	0.0117848	0.01674	0.482058	0.906423
cg26624673	season	0.00955506	0.00858399	0.266663	0.906423
cg26649643	season	0.00346909	0.0177301	0.845025	0.961298
cg26786136	season	0.00208875	0.013055	0.873006	0.961298
cg26976356	season	-0.000525515	0.0105631	0.960359	0.975213
cg27130578	season	-0.0305526	0.015913	0.0559345	0.797527
cg27138755	season	0.0038466	0.0150961	0.79907	0.961298
cg27176425	season	-0.00539897	0.0130629	0.679717	0.932922
cg27310486	season	0.0263398	0.0113475	0.0210355	0.797527
ch.5.357603F	season	-0.0232364	0.0206874	0.262362	0.906423

[truncated: 19 more sheets: p10, p11, p12, p13, p14, p15, p16, p17, p18, p19, p20, p21, p22, p23, p24, p25, p26, p27, p28]
